# Supplementary material for: Exposures to Potentially Psychologically Traumatic Events among Canadian Coast Guard and Conservation and Protection Officers
Source: Int J Environ Res Public Health. 2022 Nov 16;19(22):15116. doi: 10.3390/ijerph192215116 (PMC9690280; doi:10.3390/ijerph192215116)
Supplement: Supplementary file 1 [file ijerph-19-15116-s001.zip]

Archive with 1 entries (1 files):
- ijerph-2029821-supplementary.pdf
